# Supplementary material for: Effect of blood pressure on mortality in patients with cognitive impairment: a prospective cohort study
Source: Front Cardiovasc Med. 2023 Dec 12;10:1282131. doi: 10.3389/fcvm.2023.1282131 (PMC10754517; doi:10.3389/fcvm.2023.1282131)
Supplement: Supplementary file 1 [file Presentation1.zip]

Archive with 11 entries (9 files):
- Presentation 1_v1/
- Presentation 1_v1/supplementary materials/
- Presentation 1_v1/supplementary materials/Supplementary materials.docx
- Presentation 1_v1/supplementary materials/table S1death.xlsx
- Presentation 1_v1/supplementary materials/table S2death.xlsx
- Presentation 1_v1/supplementary materials/table S3CAD.xlsx
- Presentation 1_v1/supplementary materials/table S4CAD.xlsx
- Presentation 1_v1/supplementary materials/table S5CANCER (1).xlsx
- Presentation 1_v1/supplementary materials/table S6CANCER (2).xlsx
- Presentation 1_v1/supplementary materials/table S7STROKE (1).xlsx
- Presentation 1_v1/supplementary materials/table S8STROKE (2).xlsx
