# Supplementary material for: Effect of blood pressure on mortality in patients with cognitive impairment: a prospective cohort study
Source: Front Cardiovasc Med. 2023 Dec 12;10:1282131. doi: 10.3389/fcvm.2023.1282131 (PMC10754517; doi:10.3389/fcvm.2023.1282131)
Supplement: Supplementary file 1 [file Presentation1.zip › Presentation 1_v1/supplementary materials/table S1death.xlsx]

## Sheet: Sheet1
	HR(95%CI)		HR(95%CI)
	No Hypertension	Hypertension	No Cognitive Impariment	Cognitive Impariment
All-cause mortality
Deaths, No./Total No.	144/1084	393/1802	375/2424	162/462
Model 1	1 (Reference)	1.52(1.17-1.98)	1 (Reference)	2.44(1.88-3.16)
Model 2	1 (Reference)	1.52(1.17-1.97)	1 (Reference)	1.96(1.53-2.51)
Model 3	1 (Reference)	1.45(1.13-1.87)	1 (Reference)	1.89(1.46-2.44)
CVD mortality
Deaths, No./Total No.	34/1084	112/1802	91/2446	55/479
Model 1	1 (Reference)	2.15(1.26-3.68)	1 (Reference)	3.72(2.55-5.43)
Model 2	1 (Reference)	2.09(1.21-3.61)	1 (Reference)	2.83(1.82-4.41)
Model 3	1 (Reference)	1.83(1.07-3.14)	1 (Reference)	2.71(1.74-4.23)
