# Supplementary material for: Effect of blood pressure on mortality in patients with cognitive impairment: a prospective cohort study
Source: Front Cardiovasc Med. 2023 Dec 12;10:1282131. doi: 10.3389/fcvm.2023.1282131 (PMC10754517; doi:10.3389/fcvm.2023.1282131)
Supplement: Supplementary file 1 [file Presentation1.zip › Presentation 1_v1/supplementary materials/table S2death.xlsx]

## Sheet: Sheet1
	HR(95%CI)		HR(95%CI)
	No Hypertension &No Cognitive Impairment	Hypertension & No Cognitive Impairment	No Hypertension & Cognitive Impairment	Hypertension & Cognitive Impairment
All-cause mortality
Deaths, No./Total No.	101/942	274/1482	43/142	119/320
Model 1	1 (Reference)	1.56(1.16-2.1)	3.1(1.86-5.18)	3.35(2.19-5.14)
Model 2	1 (Reference)	1.59(1.19-2.13)	2.48(1.49-4.15)	2.77(1.78-4.3)
Model 3	1 (Reference)	1.51(1.14-1.99)	2.42(1.44-4.08)	2.62(1.72-4)
CVD mortality
Deaths, No./Total No.	18/942	73/1482	16/142	39/320
Model 1	1 (Reference)	2.67(1.47-4.83)	7.21(2.61-19.94)	7.67(3.83-15.36)
Model 2	1 (Reference)	2.69(1.47-4.92)	5.58(2.04-15.25)	5.97(2.84-12.54)
Model 3	1 (Reference)	2.33(1.26-4.33)	5.57(1.97-15.76)	5.2(2.48-10.91)
