# Supplementary material for: Effect of blood pressure on mortality in patients with cognitive impairment: a prospective cohort study
Source: Front Cardiovasc Med. 2023 Dec 12;10:1282131. doi: 10.3389/fcvm.2023.1282131 (PMC10754517; doi:10.3389/fcvm.2023.1282131)
Supplement: Supplementary file 1 [file Presentation1.zip › Presentation 1_v1/supplementary materials/table S3CAD.xlsx]

## Sheet: Sheet1
	HR(95%CI)		HR(95%CI)
	No Hypertension	Hypertension	No Cognitive Impariment	Cognitive Impariment
All-cause mortality
Deaths, No./Total No.	140/1047	343/1612	329/2233	154/426
Model 1	1 (Reference)	1.55(1.16-2.07)	1 (Reference)	2.92(2.21-3.85)
Model 2	1 (Reference)	1.5(1.15-1.96)	1 (Reference)	2.34(1.82-3.01)
Model 3	1 (Reference)	1.51(1.15-1.98)	1 (Reference)	2.21(1.68-2.89)
CVD mortality
Deaths, No./Total No.	30/1047	90/1612	70/2233	50/426
Model 1	1 (Reference)	2.17(1.14-4.13)	1 (Reference)	5(3.13-8)
Model 2	1 (Reference)	1.95(1.05-3.62)	1 (Reference)	3.38(2.02-5.64)
Model 3	1 (Reference)	1.91(1.01-3.63)	1 (Reference)	3.43(2.03-5.8)
