# Supplementary material for: Effect of blood pressure on mortality in patients with cognitive impairment: a prospective cohort study
Source: Front Cardiovasc Med. 2023 Dec 12;10:1282131. doi: 10.3389/fcvm.2023.1282131 (PMC10754517; doi:10.3389/fcvm.2023.1282131)
Supplement: Supplementary file 1 [file Presentation1.zip › Presentation 1_v1/supplementary materials/table S4CAD.xlsx]

## Sheet: Sheet1
	HR(95%CI)		HR(95%CI)
	No Hypertension &No Cognitive Impairment	Hypertension & No Cognitive Impairment	No Hypertension & Cognitive Impairment	Hypertension & Cognitive Impairment
All-cause mortality
Deaths, No./Total No.	97/909	232/1324	43/138	111/288
Model 1	1 (Reference)	1.58(1.16-2.17)	3.66(2.33-5.76)	4.04(2.5-6.54)
Model 2	1 (Reference)	1.57(1.17-2.1)	2.91(1.87-4.52)	3.28(2.04-5.26)
Model 3	1 (Reference)	1.56(1.17-2.09)	2.86(1.85-4.42)	3.15(1.94-5.1)
CVD mortality
Deaths, No./Total No.	14/909	56/1324	16/138	34/288
Model 1	1 (Reference)	2.97(1.39-6.36)	11.08(4.21-29.18)	10.69(4.34-26.38)
Model 2	1 (Reference)	2.79(1.33-5.87)	7.3(2.86-18.64)	7.19(2.93-17.67)
Model 3	1 (Reference)	2.67(1.27-5.61)	7.37(2.87-18.95)	7.27(2.89-18.26)
