# Supplementary material for: Effect of blood pressure on mortality in patients with cognitive impairment: a prospective cohort study
Source: Front Cardiovasc Med. 2023 Dec 12;10:1282131. doi: 10.3389/fcvm.2023.1282131 (PMC10754517; doi:10.3389/fcvm.2023.1282131)
Supplement: Supplementary file 1 [file Presentation1.zip › Presentation 1_v1/supplementary materials/table S5CANCER (1).xlsx]

## Sheet: Sheet1
	HR(95%CI)		HR(95%CI)
	No Hypertension	Hypertension	No Cognitive Impariment	Cognitive Impariment
All-cause mortality
Deaths, No./Total No.	117/903	298/1427	278/1931	137/399
Model 1	1 (Reference)	1.53(1.11-2.12)	1 (Reference)	2.97(2.3-3.83)
Model 2	1 (Reference)	1.52(1.1-2.09)	1 (Reference)	2.34(1.82-3.01)
Model 3	1 (Reference)	1.45(1.04-2)	1 (Reference)	2.3(1.77-3)
CVD mortality
Deaths, No./Total No.	32/903	92/1427	73/1931	51/399
Model 1	1 (Reference)	1.85(1.04-3.27)	1 (Reference)	4.57(2.97-7.04)
Model 2	1 (Reference)	1.69(0.97-2.95)	1 (Reference)	3.12(1.99-4.88)
Model 3	1 (Reference)	1.52(0.84-2.73)	1 (Reference)	2.3(1.77-3)
