# Supplementary material for: Effect of blood pressure on mortality in patients with cognitive impairment: a prospective cohort study
Source: Front Cardiovasc Med. 2023 Dec 12;10:1282131. doi: 10.3389/fcvm.2023.1282131 (PMC10754517; doi:10.3389/fcvm.2023.1282131)
Supplement: Supplementary file 1 [file Presentation1.zip › Presentation 1_v1/supplementary materials/table S6CANCER (2).xlsx]

## Sheet: Sheet1
	HR(95%CI)		HR(95%CI)
	No Hypertension &No Cognitive Impairment	Hypertension & No Cognitive Impairment	No Hypertension & Cognitive Impairment	Hypertension & Cognitive Impairment
All-cause mortality
Deaths, No./Total No.	76/775	202/1156	41/128	96/271
Model 1	1 (Reference)	1.64(1.12-2.41)	3.99(2.54-6.25)	4.19(2.59-6.78)
Model 2	1 (Reference)	1.66(1.13-2.44)	3.09(1.97-4.85)	3.43(2.09-5.63)
Model 3	1 (Reference)	1.57(1.08-2.29)	3.11(1.97-4.92)	3.22(1.95-5.31)
CVD mortality
Deaths, No./Total No.	17/775	56/1156	15/128	36/271
Model 1	1 (Reference)	2.2(1.18-4.1)	7.43(3.15-17.55)	8.15(3.9-17.03)
Model 2	1 (Reference)	2.11(1.16-3.86)	5.07(2.19-11.75)	5.54(2.65-11.58)
Model 3	1 (Reference)	1.88(0.99-3.55)	5.28(2.18-12.78)	4.91(2.24-10.76)
