# Supplementary material for: Effect of blood pressure on mortality in patients with cognitive impairment: a prospective cohort study
Source: Front Cardiovasc Med. 2023 Dec 12;10:1282131. doi: 10.3389/fcvm.2023.1282131 (PMC10754517; doi:10.3389/fcvm.2023.1282131)
Supplement: Supplementary file 1 [file Presentation1.zip › Presentation 1_v1/supplementary materials/table S7STROKE (1).xlsx]

## Sheet: Sheet1
	HR(95%CI)		HR(95%CI)
	No Hypertension	Hypertension	No Cognitive Impariment	Cognitive Impariment
All-cause mortality
Deaths, No./Total No.	146/1059	351/1664	354/2309	143/414
Model 1	1 (Reference)	1.44(1.1-1.87)	1 (Reference)	2.65(2.08-3.39)
Model 2	1 (Reference)	1.45(1.11-1.89)	1 (Reference)	2.14(1.68-2.72)
Model 3	1 (Reference)	1.43(1.1-1.86)	1 (Reference)	2.11(1.64-2.73)
CVD mortality
Deaths, No./Total No.	34/1059	100/1664	79/2309	55/414
Model 1	1 (Reference)	2.17(1.27-3.72)	1 (Reference)	5.37(3.5-8.24)
Model 2	1 (Reference)	2.1(1.2-3.66)	1 (Reference)	3.94(2.45-6.35)
Model 3	1 (Reference)	1.93(1.12-3.34)	1 (Reference)	3.96(2.52-6.23)
