# Supplementary material for: Effect of blood pressure on mortality in patients with cognitive impairment: a prospective cohort study
Source: Front Cardiovasc Med. 2023 Dec 12;10:1282131. doi: 10.3389/fcvm.2023.1282131 (PMC10754517; doi:10.3389/fcvm.2023.1282131)
Supplement: Supplementary file 1 [file Presentation1.zip › Presentation 1_v1/supplementary materials/table S8STROKE (2).xlsx]

## Sheet: Sheet1
	HR(95%CI)		HR(95%CI)
	No Hypertension &No Cognitive Impairment	Hypertension & No Cognitive Impairment	No Hypertension & Cognitive Impairment	Hypertension & Cognitive Impairment
All-cause mortality
Deaths, No./Total No.	103/924	151/1385	43/135	100/279
Model 1	1 (Reference)	1.51(1.13-2.01)	3.57(2.17-5.89)	3.45(2.22-5.37)
Model 2	1 (Reference)	1.55(1.17-2.05)	2.88(1.7-4.86)	2.86(1.84-4.46)
Model 3	1 (Reference)	1.5(1.15-1.96)	2.81(1.64-4.81)	2.85(1.85-4.39)
CVD mortality
Deaths, No./Total No.	16/924	62/1385	17/135	38/279
Model 1	1 (Reference)	2.84(1.63-4.93)	10.96(3.93-30.54)	11.62(5.54-24.38)
Model 2	1 (Reference)	2.85(1.63-5)	8.19(2.81-23.81)	8.69(4.07-18.59)
Model 3	1 (Reference)	2.56(1.48-4.41)	8.12(2.68-24.58)	8.23(3.92-17.27)
